# Supplementary material for: Preferences of Iranian medical students for selecting the compulsory service plan packages: A discrete choice experiment
Source: Health Sci Rep. 2024 Jun 25;7(6):e2213. doi: 10.1002/hsr2.2213 (PMC11199194; doi:10.1002/hsr2.2213)
Supplement: Supplementary file 1 — Supporting information. [file HSR2-7-e2213-s001.xlsx]

## Sheet: Sheet1
id	income	Workplace remoteness	workdifficulty	development status of the place	welfare	contractduration	residency	choiceset	alt	kk
1	4	1	2	3	2	2	2	1	1	1
1	3	4	1	2	3	4	1	1	2	2
1	3	5	3	1	1	4	2	2	1	3
1	5	2	1	3	3	3	1	2	2	4
1	5	3	3	1	2	2	1	3	1	5
1	4	1	2	3	3	4	2	3	2	6
1	1	2	3	1	4	1	1	4	1	7
1	5	3	1	2	1	4	2	4	2	8
1	5	5	3	3	4	3	2	5	1	9
1	3	1	1	1	3	2	1	5	2	10
1	1	2	2	1	3	4	2	6	1	11
1	3	4	1	3	2	1	1	6	2	12
1	4	3	1	1	2	4	1	7	1	13
1	3	2	2	2	1	2	2	7	2	14
1	4	4	3	1	1	3	2	8	1	15
1	2	5	2	2	2	1	1	8	2	16
1	4	3	1	3	4	2	2	9	1	17
1	5	1	2	1	2	3	1	9	2	18
1	1	1	1	3	1	1	2	10	1	19
1	4	4	2	2	3	2	1	10	2	20
1	3	5	1	2	4	3	2	11	1	21
1	2	4	3	3	1	1	1	11	2	22
1	2	2	3	2	2	4	2	12	1	23
1	5	5	2	1	1	1	1	12	2	24
1	4	2	3	2	1	1	1	13	1	25
1	1	4	2	3	4	2	2	13	2	26
1	1	3	3	2	3	1	2	14	1	27
1	2	2	1	1	4	4	1	14	2	28
1	2	1	3	2	4	3	1	15	1	29
1	3	2	2	3	2	4	2	15	2	30
1	1	3	2	2	1	3	1	16	1	31
1	5	5	3	1	3	2	2	16	2	32
1	1	4	1	2	2	1	2	17	1	33
1	3	3	3	3	3	3	1	17	2	34
1	5	1	3	2	4	4	1	18	1	35
1	2	5	1	1	3	3	2	18	2	36
